# Supplementary material for: Secretory glycoprotein NS1 plays a crucial role in the particle formation of flaviviruses
Source: PLoS Pathog. 2022 Jun 3;18(6):e1010593. doi: 10.1371/journal.ppat.1010593 (PMC9200304; doi:10.1371/journal.ppat.1010593)
Supplement: S1 Table — Full-length of NS1 (352 amino acids) sequences of the 67 strains of Japanese encephalitis serocomplex including JEV and WNV were aligned and 10 clusters were identified by BIS. For each cluster, the positions of the different coevolving residues or blocks and corresponding p-value, are indicated. (XLSX) [file ppat.1010593.s004.xlsx]

## Sheet: Table S1
Table S1. Coevolution network of the Japanese encephalitis serocomplex group
Cluster	p-value	Positions	Blocks
3	1.78931e-19	35, 131	35, 127-134
10	2.92254e-18	145, 181	145, 176-181
9	5.77947e-17	153, 287	148-153, 285-287
5	1.46008e-16	113, 171, 323	112-122, 171, 318-323
6	3.97465e-16	47, 275, 324	47, 275-283, 324-325
8	1.16902e-15	240, 273, 297	238-244, 273, 294-297
1	3.72624e-15	13, 19, 21, 40, 46, 61, 77, 83, 91, 93, 98, 106, 154, 155, 162, 167, 168, 177, 190, 191, 217, 253, 258, 272, 274, 284, 293, 303, 347	13-25, 37-40, 46, 58-68, 73-77, 81-83, 89-93, 97-98, 106-107, 154-162, 165-169, 176-180, 189-191, 216-219, 252-255, 257-263, 272, 274, 276-286, 293-296, 299-308, 344-348
4	0.000466201	8, 33, 48, 309	8, 30-33, 48-50, 304-316
7	0.000466201	250, 264	248-250, 259-270
2	1	N/A	1-3, 5-6, 10, 14-18, 20, 22-25, 27-28, 30-32, 37-39, 42-43, 49-50, 53, 55-56, 58-60, 62-68, 73-76, 81-82, 85-87, 89-90, 92, 95, 97, 100-101, 103, 107, 109, 112, 114-122, 124-125, 127-130, 132-134, 136-137, 139-140, 142-143, 148-152, 156-161, 165-166, 169, 173, 176, 178-180, 184-187, 189, 193, 195-202, 204, 209-214, 216, 218-219, 221-229, 231-233, 238-239, 241-244, 246, 248-249, 252, 254-255, 257,…
