# Supplementary material for: Secretory glycoprotein NS1 plays a crucial role in the particle formation of flaviviruses
Source: PLoS Pathog. 2022 Jun 3;18(6):e1010593. doi: 10.1371/journal.ppat.1010593 (PMC9200304; doi:10.1371/journal.ppat.1010593)
Supplement: S2 Table — The 50 positions within NS1 were substituted for generation of mutant NS1. Lentiviruses of the indicated mutant NS1 were subjected to the screening. (XLSX) [file ppat.1010593.s005.xlsx]

## Sheet: Table S2
Table S2. Amino acid substitutions of NS1 used for the screening
Position	Original nucleotide (amino acid)	Substituted nucleotide (amino acid)
8	AUC (I)	CAC (H)
13	AUG (M)	CAU (H)
19	AUC (I)	CAC (H)
21	GUG (V)	CAC (H)
33	AAA (K)	GCA (A)
35	UUG (L)	UAC (Y)
40	AGA (R)	GCA (A)
46	GUC (V)	GAC (D)
47	CAC (H)	GCC (A)
48	AAA (K)	GCA (A)
61	ACU (Y)	UUU (F)
77	GUC (V)	CAC (H)
83	GCA (A)	CAC (H)
91	AAC (N)	UUC (F)
93	CCC (P)	UAC (Y)
98	CGC (R)	GCC (A)
106	AUG (M)	CAU (H)
113	AUG (M)	AGC (S)
131	UCC (S)	GCC (A)
145	GAU (D)	UUU (F)
153	AUG (M)	CAU (H)
154	CAA (Q)	UUC (F)
155	AUC (I)	CAC (H)
162	AUC (I)	CAC (H)
167	GUG (V)	CAU (H)
168	UGG (W)	AGU (S)
171	AUU (I)	CAU (H)
177	GAC (D)	UUC (F)
181	GGA (G)	CAU (H)
190	GGA (G)	UAU (Y)
191	CAU (H)	GCU (A)
217	UUU (F)	GAU (D)
240	GAA (E)	UUC (F)
250	CCA (P)	UAC (Y)
253	AAG (K)	GCG (A)
258	GAA (E)	AAC (N)
264	AAC (N)	GCC (A)
272	GGC (G)	CAC (H)
273	AUA (I)	CAU (H)
274	GUC (V)	CAC (H)
275	UUG (L)	CAU (H)
284	AAA (K)	UUC (F)
287	AUU (I)	UAC (Y)
293	AAG (K)	GCG (A)
297	UCG (S)	CAU (H)
303	GAC (D)	UUC (F)
309	ACU (Y)	UUC (F)
323	UUC (F)	GCC (A)
324	CGG (R)	GCG (A)
347	AGA (R)	CAU (H)
